# Supplementary material for: Insights from Integrative Systematics Reveal Cryptic Diversity in Pristimantis Frogs (Anura: Craugastoridae) from the Upper Amazon Basin
Source: PLoS One. 2015 Nov 24;10(11):e0143392. doi: 10.1371/journal.pone.0143392 (PMC4658055; doi:10.1371/journal.pone.0143392)
Supplement: S1 Table — Museum catalogue number, locality, sex, field collectors, date of collection, GenBank accession numbers [with acceptance] and sequences generated in this study for mtDNA 12S, 16S and Cytochrome Oxidase I are provided. PUCE = Pontificia Universidad Católica del Ecuador. Sex: M = male, F = female, GF = gravid female, J = juvenile, not sexed, JF = juvenile female, JM = juvenile male, "-" means the specimen was not sexed. (XLSX) [file pone.0143392.s004.xlsx]

## Sheet: Hoja1
ID	Taxon	Museum number	Country	Province / Department	Locality	Latitude	Longitude	Sex	Field Collectors	Date of collection	12S	16S	COI
1	Craugastor longirostris	AJC1336									JN991482	JN991417	JN991346
2	Pristimantis crucifer	KU177733									EU186736	EU186718	-
3	Oreobates cruralis	KU215462									EU186666	EU186666	-
4	Pristimantis acuminatus	CORBIDI 4769	Peru	Loreto	Andoas	-2.351	-75.816	J	V. Duran	2008-03-01	X	-	-
5	Pristimantis acuminatus	CORBIDI 7469	Peru	Loreto	Datem, Sargento Puño	-3.219	-77.585	F	C. Z. Landauro	2010-12-10	X	-	X
6	Pristimantis acuminatus	CORBIDI 7579	Peru	Loreto	Sector 2	-3.187	-77.433	GF	C. Z. Landauro	2010-12-01	X	-	X
7	Pristimantis acuminatus	QCAZ 53263	Ecuador	Morona Santiago	Tukupi	-2.794	-77.483	M	H. M. Ortega-Andrade	2012-05-12	X	X	X
8	Pristimantis limoncochensis	FHGO 9265	Ecuador	Orellana	Campo Sacha	-0.343	-76.863	JF	M. Dueñas	2013-07-25	-	-	X
9	Pristimantis limoncochensis	QCAZ 19180	Ecuador	Sucumbíos	Saladero de Dantas, Reserva de Producción Faunística Cuyabeno	-0.002	-76.177	M	L.A. Coloma	2002-02-05	X	X	X
10	Pristimantis limoncochensis	QCAZ 37277	Ecuador	Sucumbíos	Bosque Protector Pañacocha	-0.427	-76.05	M	S. Aldàs Alarcón	2007-02-27	X	X	X
11	Pristimantis limoncochensis	QCAZ 52987	Ecuador	Sucumbíos	Limoncocha	-0.407	-76.621	JF	H. M. Ortega-Andrade	2012-03-17	X	X	X
12	Pristimantis limoncochensis	QCAZ 56316	Ecuador	Sucumbíos	Limoncocha	-0.407	-76.621	M	H. M.Ortega-Andrade	2013-05-09	X	X	X
13	Pristimantis omeviridis	FHGO 7192	Ecuador	Orellana	Edén	-0.557	-76.089	JF	J. Valencia	2009-10-14	X	-	-
14	Pristimantis omeviridis	QCAZ 10564	Ecuador	Orellana	Parque Nacional Yasuní, Estación Científica Yasuní, km 6 de carretera a la estación	-0.68	-76.406	GF	J. M. Guayasamin, X. Cisneros	1997-02-02	X	X	X
15	Pristimantis omeviridis	QCAZ 16748	Ecuador	Orellana	Estación Científica Yasuní PUCE Laguna 2	-0.671	-76.401	M		2001-08-07	-	X	-
16	Pristimantis omeviridis	QCAZ 17510	Ecuador	Orellana	Estación Científica Yasuní PUCE	-0.677	-76.401	MSA	Z. Aguilar	2000-09-23	-	X	X
17	Pristimantis omeviridis	QCAZ 17866	Ecuador	Orellana	Estación Científica Yasuní PUCE km 7 1/2 Poza 1	-0.993	-76.204	JF		2001-11-18	-	X	X
18	Pristimantis omeviridis	QCAZ 18804	Ecuador	Orellana	Estación Científica Yasuní PUCE	-0.674	-76.397	GF	M. Zambrano	2002-01-14	-	X	-
19	Pristimantis omeviridis	QCAZ 19664	Ecuador	Orellana	Parque Nacional Yasuní, Estación Científica Yasuní PUCE, parcela botánica, sendero norte	-0.677	-76.401	-	S. Aldás-Alarcón, E. Carrillo-Ponce	1996-01-02	-	EU130579	-
20	Pristimantis omeviridis	QCAZ 55391	Ecuador	Orellana	Tambococha	-0.978	-75.426	MSA	F.Ayala-Varela, E. Carrillo, J. Brito, A.Varela, D. Quirola, A. Mármol, J. Pinto	2013-03-08	-	X	X
21	Pristimantis omeviridis	QCAZ 55392	Ecuador	Orellana	Tambococha	-0.978	-75.426	GF	F.Ayala-Varela, E. Carrillo, J. Brito, A.Varela, D. Quirola, A. Mármol, J. Pinto	2013-03-08	X	X	X
22	Pristimantis enigmaticus	QCAZ 31184	Ecuador	Pastaza	Parroquia Teniente Hugo Ortíz Finca km 6 vía San Ramón- El Triunfo Colonia Mariscal Sucre (Hacienda Alejandra, zoocriadero Fátima)	-1.354	-77.862	GF	O. Torres-Carvajal, S. Swenson	2006-06-01	-	X	X
23	Pristimantis enigmaticus	QCAZ 32522	Ecuador	Morona Santiago	Bobonaza, Vía Tuculí	-1.495	-77.87	M		2006-08-19	-	X	X
24	Pristimantis enigmaticus	QCAZ 38559	Ecuador	Pastaza	Alrededor de Villano, campamento petrolero de AGIP, Villano B Unidad 1	-1.453	-77.444	M		2008-01-28	-	X	X
25	Pristimantis enigmaticus	QCAZ 38771	Ecuador	Pastaza	Alrededores de Villano, campamento petrolero de AGIP, Villano B-II Unidad 3	-1.456	-77.445	FSA	Y. Mera, D. Paucar, F. Ayala-Varela	2008-12-05	-	X	X
26	Pristimantis enigmaticus	QCAZ 39030	Ecuador	Pastaza	Alrededores de Villano, Comunidad Kurintza	-1.504	-77.514	JF		2008-07-30	-	X	X
27	Pristimantis enigmaticus	QCAZ 39438	Ecuador	Pastaza	Bataburo Lodge, al sur de la carretera desde Cononaco	-1.208	-76.717	F		2008-10-12	-	X	X
28	Pristimantis enigmaticus	QCAZ 40496	Ecuador	Orellana	Parque Nacional Yasuní, Plataforma Daimi A	-0.993	-76.204	F		2008-12-01	-	X	X
29	Pristimantis enigmaticus	QCAZ 40918	Ecuador	Pastaza	Finca km 6 vía San Ramón-El Triunfo. Cooperativa La Mariscal Sucre.	-1.37	-77.86	F	S. R. Ron, I. G. Tapia, L. A. Coloma, A.Carvajal-Campos, A.Tapia	2009-04-11	-	X	-
30	Pristimantis enigmaticus	QCAZ 40935	Ecuador	Pastaza	Finca km 6 vía San Ramón-El Triunfo. Cooperativa La Mariscal Sucre.	-1.37	-77.86	GF	S. R. Ron, I. G. Tapia, L. A. Coloma, A.Carvajal-Campos, A.Tapia	2009-04-11	-	X	X
31	Pristimantis enigmaticus	QCAZ 48656	Ecuador	Pastaza	San Juan de Piatua	-1.2	-77.95	JF		2010-06-24	-	X	X
32	Pristimantis enigmaticus	QCAZ 52953	Ecuador	Pastaza	Comunidad Santa Rosa	-2.081	-76.935	GF	F.Velásquez-Alomoto, D.Toquetón, L. Santi, J. Manya	2012-03-26	-	X	X
33	Pristimantis enigmaticus	QCAZ 54275	Ecuador	Orellana	Boamano	-1.264	-76.362	GF	M. Read	2012-09-19	-	X	X
34	Pristimantis enigmaticus	QCAZ 54951	Ecuador	Pastaza	Campo Villano (AGIP). Villano A	-1.471	-77.452	GF	A. Narváez	2012-11-30	-	X	X
35	Pristimantis tantanti	CORBIDI 12987	Peru	Ucayali	Rio Abujao	-8.309	-76.665	M	V. Durán	2013-04-21	X	X	X
36	Pristimantis tantanti	MHNC 12845	Peru	Ucayali	Yahuish 10C, Abujao, Callaria, Cuenca del río Abujao, 95 Km Este de Pucallpa	-8.349	-73.68	F	J.C. Chaparro		X	X	X
PUCE = Pontificia Universidad Católica del Ecuador. Sex: M= male, F=female, GF=gravid female, J= juvenile, not sexed, JF=juvenile female, JM= juvenile male, "-"= specimen not sexed.
