# Supplementary material for: Insights from Integrative Systematics Reveal Cryptic Diversity in Pristimantis Frogs (Anura: Craugastoridae) from the Upper Amazon Basin
Source: PLoS One. 2015 Nov 24;10(11):e0143392. doi: 10.1371/journal.pone.0143392 (PMC4658055; doi:10.1371/journal.pone.0143392)
Supplement: S2 Table — "+" indicates a literature record from Duellman and Mendelson [21]. "*" means the specimen was photographed but not collected. (XLSX) [file pone.0143392.s005.xlsx]

## Sheet: Hoja1
Species	Catalog Number	Clade	Country	Province/Department	Locality	Latitude	Longitude
P. acuminatus	QCAZ 53824	C	Ecuador	Morona Santiago	Alrededores de la comunidad Shaime, cerca al Mirador de la Virgen	-2.9755	-77.8035
P. acuminatus	FHGO 9015	C	Ecuador	Morona Santiago	Centro Shuar Makuma	-2.1542	-77.7272
P. acuminatus	AMNH 93437	C	Ecuador	Morona Santiago	Cusuimi, Río Cusuime (=Cusime)	-2.54	-77.73
P. acuminatus	QCAZ 42435	C	Ecuador	Morona Santiago	Macas, Macuma, Wisui	-2.1145	-77.7399
P. acuminatus	AMNH 22174	C	Ecuador	Morona Santiago	San José	-3.442	-78.47
P. acuminatus	QCAZ 53263	C	Ecuador	Morona Santiago	Tukupi	-2.7939	-77.4835
P. acuminatus	QCAZ 53845	C	Ecuador	Morona Santiago	Vía Patuca-Puerto Morona, Puente de la Virgen	-2.9747	-77.7966
P. acuminatus	QCAZ 53846	C	Ecuador	Morona Santiago	Vía Patuca-Puerto Morona, Puente de la Virgen	-2.9747	-77.7966
P. acuminatus	QCAZ 53847	C	Ecuador	Morona Santiago	Vía Patuca-Puerto Morona, Puente de la Virgen	-2.9747	-77.7966
P. acuminatus	QCAZ 53848	C	Ecuador	Morona Santiago	Vía Patuca-Puerto Morona, Puente de la Virgen	-2.9747	-77.7966
P. acuminatus	QCAZ 53849	C	Ecuador	Morona Santiago	Vía Patuca-Puerto Morona, Puente de la Virgen	-2.9747	-77.7966
P. acuminatus	QCAZ 53862	C	Ecuador	Morona Santiago	Vía Patuca-Puerto Morona, Puente de la Virgen	-2.9747	-77.7966
P. acuminatus	QCAZ 53863	C	Ecuador	Morona Santiago	Vía Patuca-Puerto Morona, Puente de la Virgen	-2.9747	-77.7966
P. acuminatus	QCAZ 53864	C	Ecuador	Morona Santiago	Vía Patuca-Puerto Morona, Puente de la Virgen	-2.9747	-77.7966
P. acuminatus	QCAZ 53865	C	Ecuador	Morona Santiago	Vía Patuca-Puerto Morona, Puente de la Virgen	-2.9747	-77.7966
P. acuminatus*		C	Ecuador	Pastaza	Bufeo	-2.19	-76.79
P. acuminatus	MCZ A19951	C	Ecuador	Pastaza	Canelos	-1.59	-77.75
P. acuminatus*		C	Ecuador	Pastaza	Conambo	-1.87	-76.9
P. acuminatus	DHMECN 4428	C	Ecuador	Pastaza	Juyuintza	-2.11	-76.19
P. acuminatus	DHMECN 1656	C	Ecuador	Pastaza	Tigüino, Bataburo Lodge	-1.21	-76.72
P. acuminatus*		C	Ecuador	Pastaza	Yunsuntsa	-2.36	-76.42
P. acuminatus	CORBIDI 11388	C	Peru	Amazonas	Distrito Río Santiago, Quebrada Kampankis	-4.0431	-77.5412
P. acuminatus	CORBIDI 4769	C	Peru	Loreto	Andoas	-2.3511	-75.8162
P. acuminatus	CORBIDI 7469	C	Peru	Loreto	Datem, Sargento Puño	-3.2188	-77.5845
P. acuminatus+		C	Peru	Loreto	San Jacinto	-2.31	-75.87
P. acuminatus	CORBIDI 7579	C	Peru	Loreto	Sector 2	-3.187	-77.4333
P. limoncochensis	ICN 24267	A	Colombia	Caquetá	Florencia, Vereda el paraíso, 21.7 Km	1.1442	-75.9053
P. limoncochensis	AMNH 103428	A	Colombia	Putumayo	Santa Rosa de Sucumbios, rio San Miguel	0.29	-76.99
P. limoncochensis	QCAZ 30937	A	Ecuador	Napo	Huino alrededor de la comunidad	-0.6478	-77.1448
P. limoncochensis	QCAZ 30954	A	Ecuador	Napo	Huino alrededor de la comunidad	-0.6478	-77.1448
P. limoncochensis	FHGO 960	A	Ecuador	Napo	Km 77 vía Hollín - Loreto - Río Huataraco	-0.7167	-77.3667
P. limoncochensis	QCAZ 7091	A	Ecuador	Napo	Río Huataraco, a 70 km al este de Hollín, vía Hollín-Loreto	-0.747	-77.354
P. limoncochensis	QCAZ 7092	A	Ecuador	Napo	Río Huataraco, a 70 km al este de Hollín, vía Hollín-Loreto	-0.747	-77.354
P. limoncochensis	QCAZ 7093	A	Ecuador	Napo	Río Huataraco, a 70 km al este de Hollín, vía Hollín-Loreto	-0.747	-77.354
P. limoncochensis	QCAZ 7095	A	Ecuador	Napo	Río Huataraco, a 70 km al este de Hollín, vía Hollín-Loreto	-0.747	-77.354
P. limoncochensis	QCAZ 7096	A	Ecuador	Napo	Río Huataraco, a 70 km al este de Hollín, vía Hollín-Loreto	-0.747	-77.354
P. limoncochensis	QCAZ 7097	A	Ecuador	Napo	Río Huataraco, a 70 km al este de Hollín, vía Hollín-Loreto	-0.747	-77.354
P. limoncochensis	QCAZ 9471	A	Ecuador	Napo	San Carlos	-0.3763	-76.8811
P. limoncochensis	QCAZ 7094	A	Ecuador	Orellana	70 km al E de Hollín-Loreto, río Huataraco	-0.73	-77.37
P. limoncochensis	FHGO 9265	A	Ecuador	Orellana	Campo Sacha	-0.3427	-76.8631
P. limoncochensis	QCAZ 11436	A	Ecuador	Orellana	Parque Nacional Yasuní, Indillana Sur, sur este de Pompeya	-0.469	-76.5877
P. limoncochensis	FHGO 5717	A	Ecuador	Orellana	Parque Nacional Yasuní, Centro Huaorani Apaika	-0.9108	-75.9322
P. limoncochensis	FHGO 5790	A	Ecuador	Orellana	Pindo Central, Parque Nacional Yasuní	-0.6805	-76.8053
P. limoncochensis	QCAZ 43794	A	Ecuador	Orellana	Río Napo, sector la Primavera, Banco sur	-0.4443	-76.7869
P. limoncochensis	QCAZ 37277	A	Ecuador	Sucumbíos	Bosque Protector Pañacocha	-0.427	-76.05
P. limoncochensis	FHGO 6420	A	Ecuador	Sucumbíos	Bosque Protector Pañacocha, comunidad Asociación Nativos	-0.3975	-76.076
P. limoncochensis	QCAZ 40561	A	Ecuador	Sucumbíos	Bosque protector Palicocha	-0.427	-76.05
P. limoncochensis	QCAZ 25814	A	Ecuador	Sucumbíos	Comunidad Asociación Chonta Yacu, parroquia Lumbaqui	0.1115	-77.3743
P. limoncochensis	QCAZ 11995	A	Ecuador	Sucumbíos	Hostería La Selva	-0.4982	-76.3738
P. limoncochensis	QCAZ 11996	A	Ecuador	Sucumbíos	Hostería La Selva	-0.4982	-76.3738
P. limoncochensis	QCAZ 6375	A	Ecuador	Sucumbíos	Hostería La Selva	-0.4982	-76.3738
P. limoncochensis	QCAZ 6376	A	Ecuador	Sucumbíos	Hostería La Selva	-0.4982	-76.3738
P. limoncochensis	QCAZ 8519	A	Ecuador	Sucumbíos	Hostería La Selva	-0.4982	-76.3738
P. limoncochensis	QCAZ 8520	A	Ecuador	Sucumbíos	Hostería La Selva	-0.45	-76.28
P. limoncochensis	QCAZ 8521	A	Ecuador	Sucumbíos	Hostería La Selva	-0.45	-76.28
P. limoncochensis	QCAZ 29246	A	Ecuador	Sucumbíos	Laguna Grande, Reserva de Producción Faunística Cuyabeno	-0.0097	-76.1817
P. limoncochensis	QCAZ 52987	A	Ecuador	Sucumbíos	Limoncocha	-0.4069	-76.6206
P. limoncochensis	QCAZ 56316	A	Ecuador	Sucumbíos	Limoncocha	-0.4069	-76.6206
P. limoncochensis	QCAZ 3576	A	Ecuador	Sucumbíos	Limoncocha, sendero rio Playayacu, a 500 m de la carretera	-0.384	-76.638
P. limoncochensis	FHGO 7001	A	Ecuador	Sucumbíos	Pacayacu	-0.0379	-76.5858
P. limoncochensis	FHGO 6333	A	Ecuador	Sucumbíos	Parque Nacional Yasuní, Bloque Sur, Pindo Central	-0.681	-76.8035
P. limoncochensis	QCAZ 27910	A	Ecuador	Sucumbíos	Puerto Bolívar	-0.0886	-76.142
P. limoncochensis	QCAZ 28147	A	Ecuador	Sucumbíos	Puerto Bolívar	-0.0886	-76.142
P. limoncochensis	QCAZ 28256	A	Ecuador	Sucumbíos	Puerto Bolívar	-0.0886	-76.142
P. limoncochensis	QCAZ 28476	A	Ecuador	Sucumbíos	Rey de los Andes	-0.2082	-76.2369
P. limoncochensis	QCAZ 19180	A	Ecuador	Sucumbíos	Saladero de Dantas, Reserva de Producción Faunística Cuyabeno	-0.0025	-76.1774
P. limoncochensis	QCAZ 4671	A	Ecuador	Sucumbíos	San Pablo de Kantesiya	-0.2506	-76.4255
P. limoncochensis	FHGO 3504	A	Ecuador	Sucumbíos	Victor Hugo Ruales (=Cantagallo)	0.29	-76.3
P. limoncochensis	QCAZ 27887	A	Ecuador	Sucumbíos	Zábalo Familia Criollo	-0.3181	-75.7663
P. omeviridis	QCAZ 25296	B	Ecuador	Napo	Inner Vision Lodge, Río Arajuno	-1.1018	-77.5932
P. omeviridis	QCAZ 2564	B	Ecuador	Napo	Jatun Sacha, 22,5 km carretera a Ahuano	-1.0566	-77.6161
P. omeviridis	QCAZ 9215	B	Ecuador	Napo	S side of the Río Napo: 6.5 km ESE Puerto Misahuallí, at La Cruz Blanca on Jatun Sacha Biol Reserve	-1.05	-77.6
P. omeviridis	QCAZ 29685	B	Ecuador	Orellana	EC Yasuní	-0.6785	-76.3963
P. omeviridis	QCAZ 29513	B	Ecuador	Orellana	EC Yasuní km 8 vía NPF Tivacuno	-0.6713	-76.4005
P. omeviridis	FHGO 7192	B	Ecuador	Orellana	Edén	-0.5569	-76.0891
P. omeviridis	FHGO 7172	B	Ecuador	Orellana	Eden Yuturi	-0.5581	-76.0793
P. omeviridis	QCAZ 10215	B	Ecuador	Orellana	Estación Biológica Tiputini, Universidad San Francisco de Quito	-0.6388	-76.1493
P. omeviridis	QCAZ 17510	B	Ecuador	Orellana	Estación Científica Yasuní PUCE	-0.6772	-76.4012
P. omeviridis	QCAZ 17866	B	Ecuador	Orellana	Estación Científica Yasuní PUCE km 7 1/2 Poza 1	-0.9929	-76.2037
P. omeviridis	QCAZ 16748	B	Ecuador	Orellana	Estación Científica Yasuní PUCE Laguna 2	-0.6713	-76.4005
P. omeviridis	QCAZ 18804	B	Ecuador	Orellana	Estación Científica Yasuní PUCE Parcela zona sendero didadtico trampa # 77	-0.6744	-76.3971
P. omeviridis	QCAZ 20403	B	Ecuador	Orellana	Estación de Biodiversidad Tiputini (USFQ)	-0.633	-76.1473
P. omeviridis	QCAZ 6832	B	Ecuador	Orellana	km 107 carretera a MAXUS	-0.9812	-76.2476
P. omeviridis	QCAZ 17338	B	Ecuador	Orellana	Parque Nacional Yasuní	-0.99	-76.25
P. omeviridis	QCAZ 8836	B	Ecuador	Orellana	Parque Nacional Yasuní	-0.99	-76.25
P. omeviridis	QCAZ 54691	B	Ecuador	Orellana	Parque Nacional Yasuní Sitio A38	-0.7587	-76.4327
P. omeviridis	QCAZ 54692	B	Ecuador	Orellana	Parque Nacional Yasuní Sitio A38	-0.7587	-76.4327
P. omeviridis	QCAZ 54708	B	Ecuador	Orellana	Parque Nacional Yasuní Transecto BSR segmento 70-80 m	-0.9858	-76.2166
P. omeviridis	QCAZ 19664	B	Ecuador	Orellana	Parque Nacional Yasuní, Estación Científica Yasuní PUCE, parcela botánica, sendero norte	-0.6772	-76.4012
P. omeviridis	QCAZ 8281	B	Ecuador	Orellana	Parque Nacional Yasuní, carretera Pompeya Sur û Iro	-1	-76.19
P. omeviridis	QCAZ 10564	B	Ecuador	Orellana	Parque Nacional Yasuní, Estación Científica Yasuní, km 6 de carretera a la estación	-0.6796	-76.4055
P. omeviridis	QCAZ 8887	B	Ecuador	Orellana	Parque Nacional Yasuní, Estación Científica Yasuní, parcela del Proyecto Dinámica de Bosque	-0.6772	-76.4012
P. omeviridis	QCAZ 17367	B	Ecuador	Orellana	Parque Nacional Yasuní, km 38 vía Pompeya - Iro	-0.6536	-76.4536
P. omeviridis	QCAZ 31444	B	Ecuador	Orellana	Parque Nacional Yasuní, km 38, Estación Científica Yasuní, Pontificia Universidad Católica del Ecuador (PUCE)	-0.6536	-76.4536
P. omeviridis	QCAZ 53387	B	Ecuador	Orellana	Parque Nacional Yasuní. Sitio auditivo A12, Rio Piraña, km. 38 Via Pompeya-Iro	-0.6567	-76.4532
P. omeviridis	QCAZ 53391	B	Ecuador	Orellana	Parque Nacional Yasuní. Transecto EOL (Via Pompeya - Iro km. 38, 1000m al este de la carretera)	-0.6532	-76.443
P. omeviridis	QCAZ 55391	B	Ecuador	Orellana	Tambococha	-0.9784	-75.4257
P. omeviridis	QCAZ 55392	B	Ecuador	Orellana	Tambococha	-0.9784	-75.4257
P. omeviridis	FHGO 5486	B	Ecuador	Sucumbíos	Río Tiputini, Parque Nacional Yasuní. Bloque 16	-0.6189	-76.1941
P. omeviridis	GGU 1031	B	Peru	Loreto	Curaray, Arabella, Lote 39	-2.1483	-75.0092
P. enigmaticus	QCAZ 32522	D	Ecuador	Morona Santiago	Bobonaza, Vía Tuculí	-1.4945	-77.8697
P. enigmaticus	QCAZ 48669	D	Ecuador	Morona Santiago	Comunidad San Luis	-3.3421	-78.4677
P. enigmaticus	QCAZ 9216	D	Ecuador	Napo	S side of the Río Napo: 6.5 km ESE Puerto Misahuallí, at La Cruz Blanca on Jatun Sacha Biol Reserve	-1.05	-77.6
P. enigmaticus	QCAZ 9217	D	Ecuador	Napo	S side of the Río Napo: 6.5 km ESE Puerto Misahuallí, at La Cruz Blanca on Jatun Sacha Biol Reserve	-1.05	-77.6
P. enigmaticus	QCAZ 9218	D	Ecuador	Napo	S side of the Río Napo: 6.5 km ESE Puerto Misahuallí, at La Cruz Blanca on Jatun Sacha Biol Reserve	-1.05	-77.6
P. enigmaticus	QCAZ 9219	D	Ecuador	Napo	S side of the Río Napo: 6.5 km ESE Puerto Misahuallí, at La Cruz Blanca on Jatun Sacha Biol Reserve	-1.05	-77.6
P. enigmaticus	QCAZ 9220	D	Ecuador	Napo	S side of the Río Napo: 6.5 km ESE Puerto Misahuallí, at La Cruz Blanca on Jatun Sacha Biol Reserve	-1.05	-77.6
P. enigmaticus	QCAZ 54275	D	Ecuador	Orellana	Boamano	-1.2638	-76.3623
P. enigmaticus	QCAZ 40496	D	Ecuador	Orellana	Parque Nacional Yasuní, Plataforma Daimi A	-0.9929	-76.2037
P. enigmaticus	QCAZ 38559	D	Ecuador	Pastaza	Alrededor de Villano, campamento petrolero de AGIP, Villano B Unidad 1	-1.453	-77.4437
P. enigmaticus	QCAZ 38771	D	Ecuador	Pastaza	Alrededores de Villano, campamento petrolero de AGIP, Villano B-II Unidad 3	-1.4557	-77.4447
P. enigmaticus	QCAZ 39030	D	Ecuador	Pastaza	Alrededores de Villano, Comunidad Kurintza, Kurintza, Kurintza Habitat X	-1.5042	-77.5143
P. enigmaticus	QCAZ 39438	D	Ecuador	Pastaza	Bataburo Lodge, al sur de la carretera desde Cononaco	-1.2083	-76.7167
P. enigmaticus	QCAZ 39445	D	Ecuador	Pastaza	Bataburo Lodge, al sur de la carretera desde Cononaco	-1.2083	-76.7167
P. enigmaticus	QCAZ 54951	D	Ecuador	Pastaza	Campo Villano (AGIP). Villano A	-1.471	-77.4517
P. enigmaticus	QCAZ 52953	D	Ecuador	Pastaza	Comunidad Santa Rosa	-2.0809	-76.9347
P. enigmaticus	QCAZ 40936	D	Ecuador	Pastaza	Finca km 6 vía San Ramón-El Triunfo, Centro Ecológico Sancha Arajuno	-1.3533	-77.8645
P. enigmaticus	QCAZ 40918	D	Ecuador	Pastaza	Finca km 6 vía San Ramón-El Triunfo. Cooperativa La Mariscal Sucre, Rio Pucayaku	-1.37	-77.86
P. enigmaticus	QCAZ 40935	D	Ecuador	Pastaza	Finca km 6 vía San Ramón-El Triunfo. Cooperativa La Mariscal Sucre, Rio Pucayaku	-1.37	-77.86
P. enigmaticus	QCAZ 31184	D	Ecuador	Pastaza	Finca km 6 vía San Ramón-El Triunfo. Cooperativa La Mariscal Sucre, Hacienda Alejandra, zoocriadero Fátima	-1.3541	-77.8616
P. enigmaticus	QCAZ 33222	D	Ecuador	Pastaza	Pomona, Estación Hola Vida	-1.625	-77.9072
P. enigmaticus	QCAZ 48656	D	Ecuador	Pastaza	San Juan de Piatua	-1.1997	-77.9502
P. enigmaticus	MCZ A19949	D	Ecuador	Pastaza	Sarayacu	-1.6779	-77.4815
P. enigmaticus	MCZ A19950	D	Ecuador	Pastaza	Sarayacu	-1.6779	-77.4815
P. enigmaticus	FHGO 341	D	Ecuador	Pastaza	Villano	-1.5	-77.47
P. enigmaticus	FHGO 494	D	Ecuador	Pastaza	Villano	-1.5	-77.47
P. enigmaticus	CORBIDI 1531	D	Peru	Loreto	Andoas	-2.7043	-76.3128
P. enigmaticus	CORBIDI 4720	D	Peru	Loreto	Andoas	-2.3511	-75.8162
P. enigmaticus	CORBIDI 6477	D	Peru	Loreto	Jibarito	-2.7357	-76.0318
P. enigmaticus	CORBIDI 1128	D	Peru	Loreto	San Jacinto	-2.3308	-75.8637
+ Literature record from Duellman & Mendelson (1995). *Specimen not collected, but photographed.
