# Supplementary material for: Insights from Integrative Systematics Reveal Cryptic Diversity in Pristimantis Frogs (Anura: Craugastoridae) from the Upper Amazon Basin
Source: PLoS One. 2015 Nov 24;10(11):e0143392. doi: 10.1371/journal.pone.0143392 (PMC4658055; doi:10.1371/journal.pone.0143392)
Supplement: S3 Table — (XLSX) [file pone.0143392.s006.xlsx]

## Sheet: Hoja1
Gene Region	Primer name	Primer sequence (5'–3')	Read direction	Source
Mitochondrial 12S	12sL4E	TACACATGCAAGTYTCCGC	Forward	(Heinicke et al., 2007)
	12sH10	CACYTTCCRGTRCRYTTACCRTGTTACGACTT	Reverse
Mitochondrial 16S	16sSar-L	CGCCTGTTTATCAAAAACAT	Forward	(Palumbi et al., 1991)
	16sSbr-H	CCGGTCTGAACTCAGATCACGT	Reverse
Mitochondrial COI	dgLCO-1490	GGTCAACAAATCATAAAGAYATYGG	Forward	(Meyer & Paulay, 2005)
	dgHCO-2198	TAAACTTCAGGGTGACCAAARAAYCA	Reverse
