# Supplementary material for: Insights from Integrative Systematics Reveal Cryptic Diversity in Pristimantis Frogs (Anura: Craugastoridae) from the Upper Amazon Basin
Source: PLoS One. 2015 Nov 24;10(11):e0143392. doi: 10.1371/journal.pone.0143392 (PMC4658055; doi:10.1371/journal.pone.0143392)
Supplement: S4 Table — Bayes factor comparison and statistical support for three proposed DNA sequence data partitioning schemes for phylogenetic analyses. Entries are twice the log of the Bayes factor in the comparison between models M0 and M1 [2ln(B10)]. Values in which 2ln(B10) >10 suggest very strong statistical support for more complex model. (XLSX) [file pone.0143392.s007.xlsx]

## Sheet: Hoja1
Model scheme	Partitions	Bayes factor 2ln(B10)	Harmonic mean of log likelihoods (− ln)
All data	1	NA	7524
mtDNA (12s + 16S + COI)	3	1035.6	7006
mtDNA (12s + 16S + COI codon position)	5	1522.1	6763
