# Supplementary material for: Insights from Integrative Systematics Reveal Cryptic Diversity in Pristimantis Frogs (Anura: Craugastoridae) from the Upper Amazon Basin
Source: PLoS One. 2015 Nov 24;10(11):e0143392. doi: 10.1371/journal.pone.0143392 (PMC4658055; doi:10.1371/journal.pone.0143392)
Supplement: S5 Table — Specimens were examined at Fundación Herpetológica Gustavo Orcés, Quito (FHGO); Museo de Zoología–Pontificia Universidad Católica del Ecuador, Quito (QCAZ); Centro de Ornitología y Biodiversidad, Lima (CORBIDI); collection of Giussepe Gagliardi at the Instituto de Investigaciones de la Amazonía Peruana, Iquitos (GGU-IIAP); Museum of Comparative Zoology, Harvard University (MCZ). Abbreviations used in Appendix are: M = male, F = female, GF = gravid female. Morphometric abbreviations are: SVL = snout–vent length; HL = head width; HW = head length; ED = horizontal eye diameter; IOD = Interorbital distance; EN = eye-nostril distance; EW = width of upper eyelid; TD = tympanum diameter (not used for PCA); FL = femur length; TL = tibia length; FtL = foot length; HdL = hand length; F3 = disc diameter on finger III; and T4 = disc diameter on toe IV. All measurements are in mm. (XLSX) [file pone.0143392.s008.xlsx]

## Sheet: Hoja1
Museum number	Clade	Sex	SVL	HL	HW	FL	TL	FtL	EN	ED	IOD	EW	F3	T4	HdL	TD
QCAZ 11995	A	GF	27.7	10.1	10.4	13.4	13.8	17.9	3	3.4	4.3	2.4	1.8	1.9	8.1	0
QCAZ 11996	A	M	20.9	8.2	7.4	10.7	10.8	14.6	2.2	2.6	3.1	1.8	1.1	1.1	6.1	0
QCAZ 19180	A	M	20.9	7.2	6.6	9.2	10.5	13.2	2.2	2.7	3.3	1.7	0.9	0.9	5.4	0
QCAZ 25814	A	M	18.7	6.7	6.4	9	10	12.6	2.2	2.2	3.1	1.8	1	1	4.8	0
QCAZ 29246	A	GF	30.8	12.4	10	14	14.3	19.5	3.3	3.5	4.4	2.3	1.6	1.6	8.6	0
QCAZ 30937	A	M	20.2	8.1	7.2	9.6	10.3	14.1	2.5	2.5	2.9	1.7	1	1	5.7	0
QCAZ 30954	A	GF	29.1	10.3	9.4	12.7	13.8	18.2	2.6	3.3	4.2	3	1.5	1.6	8	0
QCAZ 37277	A	M	22.2	7.8	8.2	10.4	10.6	15.2	2.6	2.6	4.2	1.6	1.3	1.2	5.9	0
QCAZ 40561	A	GF	30.1	9.9	9.5	14.9	14.4	19.3	3.5	3	4.4	2.1	1.3	1.4	7.7	0
QCAZ 56316	A	M	20.2	7.4	7.3	10	10.9	14.4	2.2	2.9	2.9	2.2	1.3	1.1	5.4	0
QCAZ 7094	A	GF	27.9	9.5	10	14.2	14.9	19.5	3	3.1	4.3	2.3	1.7	1.8	8	0
QCAZ 7095	A	M	21.7	7.6	7.4	10.2	11.4	14.6	2.8	2.9	3.3	2.1	1.1	1.1	6	0
QCAZ 7097	A	M	21	7.6	7.8	10.7	11.8	14.6	2.6	2.9	2.8	2.1	1.2	1	6.2	0
QCAZ 9471	A	GF	28.2	10.1	9.4	13.6	13.5	16.6	2.9	3.6	4.4	1.9	1.4	1.2	7.6	0
GGU 1031	B	M	22.5	8	7.3	10.7	10.9	13.6	2.6	3.2	3.3	1.9	0.9	1	6.4	1.3
MCZ A118982	B	M	17.8	6.9	7.1	8.5	8.4	10.9	2.1	2.6	2.2	1.8	0.8	0.9	4.7	0.9
QCAZ 10215	B	M	18.5	7.3	6.3	10.1	9.8	12.9	2.1	2.4	2.5	1.6	0.9	0.9	5	0.7
QCAZ 10564	B	GF	30.9	10.4	9.9	13.6	14.4	19.5	3.2	3.2	4.1	2.4	1.7	1.7	7.5	1.4
QCAZ 16748	B	M	20.6	6.9	6.4	9.8	10.7	13.5	2.5	2.3	2.8	1.6	0.7	0.6	5.7	0.7
QCAZ 17338	B	GF	26.1	8.6	8.1	13.2	13.7	18.7	2.9	2.9	3.8	2.2	1.3	1.5	7.2	1.4
QCAZ 18804	B	GF	27.3	10	9.4	13	14.1	18.4	2.9	3.3	3.6	2.4	1.4	1.5	7.5	1.3
QCAZ 25296	B	M	20.7	8.1	7.7	10.7	11.3	14.4	2.5	3	2.8	2.3	1.3	1.3	5.9	1.2
QCAZ 29685	B	M	23.3	9.7	8	10.8	10.1	13.7	2.5	2.9	3.1	2.1	1.1	1.1	6.4	1.1
QCAZ 31444	B	GF	29.7	9.6	10.1	13.7	14.3	19.1	3	3.4	4	2.6	1.9	1.8	8.7	1.2
QCAZ 55392	B	GF	30.3	10.1	9.3	14.4	14.6	20.3	3.4	3.3	3.7	2.4	1.8	1.8	8.6	1.1
QCAZ 6832	B	M	21.3	7.9	7.5	10.7	10.9	13.8	2.5	2.8	3	1.6	1.2	1	5.8	0.9
QCAZ 8281	B	M	21.7	8.6	7.6	9.6	10.9	14	2.6	3	3.1	2	1.1	1.2	6.2	1.1
QCAZ 8887	B	GF	27.6	9.5	9.7	13.6	14	17.8	3.1	3.4	3.7	2.4	1.6	1.4	7.7	1
QCAZ 9215	B	M	21.1	7.3	7.7	10.2	11.6	15.1	2.5	3	3	2.1	1	1.1	6.5	0
CORBIDI 11388	C	M	22.8	7.8	8.1	10.7	11.3	15.6	2.7	3.1	3	2.1	1.4	1.4	6.6	0
CORBIDI 7469	C	F	28.9	9.9	9.9	14.6	14.9	20.5	3.2	3.5	4.4	2.6	1.9	1.8	8.7	0
CORBIDI 7579	C	GF	27.1	9.1	8.8	11.9	12.8	16.6	3.1	3.4	3.3	2.1	1.1	1.1	6.4	0
MCZ A19951	C	M	22.1	8.2	7.6	10.9	12.9	16.3	2.8	2.8	3.3	1.7	1.1	1.1	5.9	0
QCAZ 53263	C	M	20.9	8.3	7.4	9.9	9.9	13.5	2.5	2.5	3	1.8	1.2	1.2	6.1	0
QCAZ 53845	C	F	32.4	14.9	12.8	15.4	16.4	22.3	3.8	3.1	4.7	2.8	2.3	1.3	9	0
QCAZ 53846	C	M	23.4	8.1	8.5	11.1	11.5	14.8	2.9	2.8	4.2	2.1	1.3	1.4	6.1	0
QCAZ 53847	C	M	23.4	8.1	8.2	11.1	11.1	14.8	2.6	2.6	3.5	2.4	1.2	1.4	7	0
QCAZ 53848	C	M	24	8	8.5	10.9	11	14.3	2.8	2.7	3.4	1.9	1.3	1	6.2	0
QCAZ 53862	C	GF	33.5	11	12.1	15.6	17.9	22.4	3.5	3.6	5	2.9	2.1	2.1	9.4	0
CORBIDI 1128	D	GF	31.6	12.4	9.9	14	14.9	20.2	3.5	3.5	4.7	2.5	1.9	1.9	8.6	1.2
CORBIDI 4720	D	GF	27.9	9.8	10	13.2	13.7	18.8	3.3	3.7	4.2	2.4	1.9	1.8	8.1	1.5
CORBIDI 6449	D	GF	30.3	10.6	10.4	13.9	14.9	20.8	3.3	4	4.6	2.5	1.9	1.9	9.1	1.5
CORBIDI 6477	D	F	28.3	9.1	8.8	12.3	13.4	17.9	3	3.1	4	2.2	1.7	1.5	7.2	1.5
FHGO 341	D	GF	33.3	10.6	10.3	14	14.9	20.5	3.4	3.5	4.9	2.6	1.2	1.1	8	1.5
FHGO 494	D	GF	36.4	11.9	11.5	14.5	16.1	21.8	3.7	3.7	4.9	2.6	2.1	2.1	9.5	1.6
MCZ A19949	D	M	19.7	7	6.8	10	10.7	13.5	2.3	2.7	3.2	1.8	1	1	5.5	1.1
QCAZ 31184	D	GF	30.6	10.7	10.5	15.7	15.9	20.9	3.1	3.4	3.9	2.3	2	1.9	9.2	1.2
QCAZ 32522	D	M	19.8	7	6.7	10.4	10.6	13.7	2.5	2.5	2.8	1.9	1.1	1.1	6.1	0
QCAZ 33222	D	M	24.8	8.6	8	11.3	12.1	16.2	2.8	3.3	3.5	2.5	1.5	1.5	7	0
QCAZ 38559	D	M	19.5	6.9	6.5	9.8	10.2	13.3	2.5	2.3	3.2	1.7	0.9	1.1	6	0.8
QCAZ 39438	D	F	27.2	9.2	9.8	13.2	14.1	17.2	2.8	3.1	3.7	2.1	1.7	1.7	7.6	1.2
QCAZ 39445	D	M	22.2	8	7.5	10.3	10.5	14.3	2.7	2.6	3.2	2	1.1	0.9	5.9	1
QCAZ 40496	D	F	26.4	9.9	10.2	13.9	14.3	19.9	2.8	2.9	3.9	2	1.4	1.6	8.6	0.9
QCAZ 40918	D	F	29.1	10.3	11	14.6	15.3	20.6	3.3	2.7	3.9	2.5	1.9	1.9	8.7	1.1
QCAZ 40935	D	GF	34.4	11.6	12.2	15.9	16.4	22.5	3.9	4	4.5	2.2	2.1	1.9	9.8	1.5
QCAZ 40936	D	M	18.5	7	6.6	9.1	9.7	12.3	2.6	2.5	2.8	1.7	1.1	1.1	5.4	0
QCAZ 48669	D	F	29	10.8	10.5	15.4	15.7	21.4	3.6	3.1	3.9	2.4	1.6	1.4	9.1	1.6
QCAZ 52953	D	GF	31.9	10.6	10	14.2	15.5	21.1	3	3.3	3.9	2.9	2.1	2.1	8.9	1.4
QCAZ 54275	D	GF	30.7	12.5	11.5	15.7	15.5	21.5	3.5	3.3	4.3	2.4	1.5	1.4	9	1.5
QCAZ 54951	D	GF	34.6	10.6	11.5	15.1	15.9	21.9	3.7	3.3	4.5	2.6	2.1	1.8	9.1	1.9
