# Supplementary material for: Insights from Integrative Systematics Reveal Cryptic Diversity in Pristimantis Frogs (Anura: Craugastoridae) from the Upper Amazon Basin
Source: PLoS One. 2015 Nov 24;10(11):e0143392. doi: 10.1371/journal.pone.0143392 (PMC4658055; doi:10.1371/journal.pone.0143392)
Supplement: S6 Table — Loadings and percentage of explained variance for normed principal components I–IV based on morphometric variables. Bold numbers indicate highest loadings. (XLSX) [file pone.0143392.s009.xlsx]

## Sheet: Hoja1
Morphometric variable	Males					Females
	PC1	PC2	PC3	PC4		PC1	PC2	PC3	PC4
Snout–vent length	-0.714	-0.442	-0.413	0.093		-0.691	0.693	-0.106	-0.006
Head length	-0.202	-0.323	0.71	-0.019		-0.273	-0.14	0.89	0.244
Head width	-0.229	-0.173	0.238	-0.52		-0.253	-0.223	0.192	-0.714
Femur length	-0.259	0.101	0.205	0.497		-0.233	-0.385	-0.125	-0.072
Tibia length	-0.28	0.563	-0.09	0.191		-0.28	-0.265	-0.192	-0.256
Foot length	-0.422	0.584	0.185	-0.362		-0.441	-0.418	-0.277	0.55
Eye-nostril distance	-0.073	-0.001	-0.052	0.002		-0.074	-0.002	0.023	0.042
Horizontal eye diameter	-0.075	0.008	0.126	0.072		-0.031	0.081	0.008	-0.119
Interorbital distance	-0.117	-0.029	-0.372	-0.365		-0.083	0.058	0.077	-0.084
Width of upper eyelid	-0.061	-0.009	0.094	0.064		-0.039	0.011	-0.003	0.027
Disc diameter on finger III	-0.053	0.006	0.09	-0.133		-0.058	-0.039	-0.016	-0.133
Disc diameter on toe IV	-0.049	0.001	0.074	-0.112		-0.031	-0.017	-0.128	-0.076
Hand length	-0.199	-0.031	0.074	0.365		-0.192	-0.212	-0.086	-0.098
Eingenvalue	5.42	0.71	0.22	0.14		11.97	1.51	0.83	0.28
% of variance explained	78	10	3	2		78	10	5	2
Cumulative % explained	78	88	91	93		78	88	93	95
Bold numbers indicate highest loadings.
