# Supplementary material for: Insights from Integrative Systematics Reveal Cryptic Diversity in Pristimantis Frogs (Anura: Craugastoridae) from the Upper Amazon Basin
Source: PLoS One. 2015 Nov 24;10(11):e0143392. doi: 10.1371/journal.pone.0143392 (PMC4658055; doi:10.1371/journal.pone.0143392)
Supplement: S7 Table — Canonical scores, eigenvalues and percentage of variance explained for variables and Axes I–III of the discriminant analysis. Abbreviations are: SVL = snout–vent length; HL = head width; HW = head length; ED = horizontal eye diameter; IOD = Interorbital distance; EN = eye-nostril distance; EW = width of upper eyelid; FL = femur length; TL = tibia length; FtL = foot length; HdL = hand length; F3 = disc diameter on finger III; and T4 = disc diameter on toe IV. Bold numbers indicate highest absolute correlation between each variable and their respective discriminant function. (XLSX) [file pone.0143392.s010.xlsx]

## Sheet: Hoja1
Variable	Males				Females
	F1	F2	F3		F1	F2	F3
Natural Logarithm of SVL	-0.241	0.205	0.084		0.145	-0.279	0.391
Residual for HL	-0.043	-0.267	0.033		0.075	-0.082	0.272
Residuals for HW	-0.158	-0.027	0.299		0.107	0.008	0.329
Residuals for FL	-0.031	0.039	-0.133		0.038	-0.06	0.168
Residuals for TL	0.047	0.1	0.132		0.263	0.012	0.283
Residuals for FtL	0.08	0.2	0.245		0.29	-0.224	0.11
Residuals for EN	-0.046	0.3	-0.347		0.269	0.039	0.122
Residuals for ED	0.059	-0.286	-0.097		-0.005	0.097	0.093
Residuals for IOD	0.126	0.34	0.225		-0.317	0.19	0.695
Residuals for EW	0.057	0.005	-0.091		0.184	0.286	-0.053
Residuals for F3	0.037	0.308	0.144		-0.05	-0.159	-0.009
Residuals for T4	-0.053	0.261	-0.017		0.002	-0.268	-0.159
Residuals for HdL	0.039	0.067	-0.318		0.028	-0.319	0.193
Eingenvalue	3.6	1.58	0.98		1.662	0.655	0.451
% of variance explained	58	26	16		60	24	16
Cumulative % explained	58	84	100		60	84	100
Canonical correlation	0.89	0.78	0.7		0.79	0.63	0.56
Bold numbers indicate highest absolute correlation between each variable and their respective discriminant function.
