# Supplementary material for: Insights from Integrative Systematics Reveal Cryptic Diversity in Pristimantis Frogs (Anura: Craugastoridae) from the Upper Amazon Basin
Source: PLoS One. 2015 Nov 24;10(11):e0143392. doi: 10.1371/journal.pone.0143392 (PMC4658055; doi:10.1371/journal.pone.0143392)
Supplement: S8 Table — Loadings and percentage of variance explained for normed principal components (PCI–II) and discriminant axes (FI–III) based upon environmental variables used from WorldClim data set [73,119]. Bold numbers indicate highest loadings; asterisks indicate variables used to generate and validate ENMs. (XLSX) [file pone.0143392.s011.xlsx]

## Sheet: Hoja1
Abbreviation	Environmental variable	PC1	PC2	F1	F2	F3
BIO1	Annual mean temperature	0.012	-0.019	-0.101	-0.296	-0.444
BIO2*	Mean diurnal temperature range (mean of monthly [maximum temperature – minimum temperature])	0.001	0.009	0.288	-0.028	0.291
BIO3	Isothermality (BIO2/BIO7 x 100)	-0.002	0.004	-0.052	0.37	0.397
BIO4	Temperature seasonality (standard deviation of monthly temperature)	0.077	-0.128	0.251	-0.412	-0.374
BIO5	Minimum temperature of coldest month	0.014	-0.013	-0.065	-0.398	-0.457
BIO6	Maximum temperature of warmest month	0.011	-0.018	-0.129	-0.308	-0.424
BIO7*	Temperature range (maximum temperature of the warmest month – minimum temperature of the coldest month)	0.003	0.005	0.3	-0.367	-0.1
BIO8	Mean temperature of wettest quarter (i.e., mean temperature of the four consecutive wettest months)	0.012	-0.006	-0.083	-0.34	-0.458
BIO9	Mean temperature of driest quarter	0.012	-0.031	-0.085	-0.251	-0.475
BIO10	Mean temperature of warmest quarter	0.013	-0.018	-0.073	-0.343	-0.439
BIO11	Mean temperature of coldest quarter	0.011	-0.015	-0.12	-0.29	-0.422
BIO12*	Annual precipitation	-0.87	0.033	-0.119	0.594	0.438
BIO13*	Precipitation of wettest month	-0.099	-0.076	-0.132	0.649	0.423
BIO14*	Precipitation of the driest month	-0.039	0.061	0.032	0.473	0.243
BIO15*	Precipitation seasonality (standard deviation of monthly precipitation)	-0.002	-0.019	-0.204	0.247	0.116
BIO16*	Precipitation of driest quarter	-0.28	-0.186	-0.145	0.615	0.432
BIO17*	Precipitation of wettest quarter	-0.152	0.363	-0.038	0.449	0.486
BIO18*	Precipitation of warmest quarter	-0.24	0.579	-0.081	0.482	0.494
BIO19*	Precipitation of coldest quarter	-0.258	-0.685	-0.143	0.659	0.324
	Eingenvalue	262019	5611.54	4.363	1.011	0.567
	% of variance explained	96	2	73	17	10
	Cumulative % explained	96	98	73	90	100
Bold numbers indicate highest loadings; asterisks indicates variables used to generate and validate ENMs.
